# Supplementary material for: TET2 suppresses vascular calcification by forming an inhibitory complex with HDAC1/2 and SNIP1 independent of demethylation
Source: J Clin Invest. 2025 Mar 11;135(9):e186673. doi: 10.1172/JCI186673 (PMC12043087; doi:10.1172/JCI186673)
Supplement: Supporting data values [file jci-135-186673-s128.xlsx]

## Sheet: figure1C
Non-calcified	Calcified
0.611291	0.19914
1.43433	0.0773343
2.80348	0.105804
2.81765	0.103321
2.81974	0.29007
3.00064	0.533814
3.03591	0.437312
3.24158	0.486361
3.90864	0.599421
4.45271	0.601573
8.32455	0.95795
8.8018	0.926846
	1.03768
	0.784624
	0.90272
	0.637648
	0.652349
	0.652349
	1.0426
	1.51647
	1.4618
	1.6512
	1.62243
	1.43655

## Sheet: figure1D
Relative TET2 expression	Log VC Agaston score
0.19914	850.02
0.103321	771.53
0.105804	765.91
0.0773343	749.64
0.29007	689.67
0.533814	656.24
0.437312	497.88
0.486361	359.04
0.599421	291.53
0.601573	245.15
0.926846	231.79
0.95795	205.42
1.03768	156.26
0.784624	151.89
0.90272	146.26
0.637648	144.81
0.652349	143
0.652349	134.34
1.0426	132.9
1.43655	112.16
1.4618	106
1.51647	80.7
1.62243	63
1.6512	56

## Sheet: figure1E
Relative TET2 expression	Relative RUNX2 expression
0.19914	0.481596
0.0773343	0.475071
0.105804	0.45596
0.103321	0.451036
0.29007	0.353512
0.533814	0.34374
0.437312	0.326228
0.486361	0.306668
0.599421	0.286288
1.4618	0.281487
1.6512	0.278345
0.926846	0.261229
1.03768	0.258151
0.784624	0.257906
0.90272	0.176038
0.637648	0.170689
0.652349	0.169821
0.652349	0.135238
1.0426	0.101321
1.51647	0.0960354
0.601573	0.0737087
0.95795	0.0558246
1.62243	0.0737087
1.43655	0.0751679

## Sheet: figure1H
	Control									Vitamin D3
Tet2	0.839626	0.747211	0.756667	0.432031720166286	0.480733661273095	0.490691061382719	0.855381	0.831606	0.707256740346534	0.459602	0.348321946408348	0.363675966715614	0.23196	0.204138	0.223828	0.418566	0.394664	0.36096581201634
Runx2	0.485088533804719	0.548952	0.513027023148789	0.242644	0.246013	0.256603	0.368133	0.344768	0.454153	1.06557	1.19472	1.05804	0.563540293929005	0.561794094275452	0.589123513402677	0.67297	0.748925	0.696495

## Sheet: figure1I
	0d						2d						3d						4d						5d						7d
TET2	0.147188	0.231245	0.305278	0.248481	0.322365	0.274254	0.161414	0.208596	0.28509	0.280463	0.258905	0.344526	0.062077	0.121598	0.158209	0.100481	0.0526166	0.103989	0.0689626	0.100818	0.146037	0.0667924	0.0847312	0.103437	0.169066	0.0993851	0.0575198	0.107198	0.147722	0.0930903	0.0501463	0.102281	0.143138	0.0675596	0.0965772	0.0697706
RUNX2	0.0820003	0.0822453	0.0725028	0.0759398	0.0441596	0.0451506	0.060992	0.0616647	0.108349	0.109744	0.119569	0.0984513	0.191729	0.17571	0.295514	0.289142	0.145681	0.198292	0.414569	0.339999	0.398792	0.37807	0.231386	0.279842	0.29301	0.249446	0.196263	0.179587	0.25263	0.28792	0.25852	0.294116	0.122433	0.138025	0.249259	0.263723

## Sheet: figure2C
Control	Pi	Pi+Lenti-sh-Scr	Pi+Lenti-sh-TET2
1.29747	5.9154	5.4477	14.2229
1.00074	5.52539	4.6139	15.8374
1.7265	4.75691	5.27745	16.7721
1.27225	6.35666	6.28006	15.7736
1.6683	5.29643	5.46423	14.3204

## Sheet: figure2D
Control	Pi	Pi+Lenti-sh-Scr	Pi+Lenti-sh-TET2
0.583546	3.38958	3.12479	9.42123
0.900181	3.33712	3.51751	12.1956
0.668001	3.19666	3.23522	11.3572
1.06675	3.3421	3.21737	8.92971
0.612946	4.29404	3.86286	11.0144

## Sheet: figure2E
Control	Pi	Pi+Ad-Vector	Pi+Ad-TET2
1.29747	5.9154	6.50239	4.25045
1.00074	5.52539	4.32622	1.5815
1.7265	4.75691	4.68997	2.48468
1.27225	6.35666	5.24955	2.44973
1.6683	5.29643	5.65421	2.4478

## Sheet: figure2F
Control	Pi	Pi+Ad-Vector	Pi+Ad-TET2
0.583546	3.38958	4.10568	0.673563
0.900181	3.33712	3.63042	1.05413
0.668001	3.19666	3.21425	1.20159
1.06675	3.3421	3.13452	1.45536
0.612946	4.29404	3.97903	1.02128

## Sheet: figure2G
	Control			Pi			Pi + Lenti-sh-Scr			Pi + Lenti-sh-TET2
TET2	0.701152	0.906122	1.01053	0.334068	0.468713	0.363959	0.319584	0.425419	0.381449	0.142564	0.271987	0.221174
Smoothelin	1.06767	0.860606	1.20055	0.538413	0.489168	0.653838	0.496962	0.492212	0.624	0.249042	0.28389	0.33477
OPN	0.336905	0.26593	0.324816	0.582895	0.602273	0.629186	0.554545	0.541447	0.590328	1.07092	0.902242	1.20975
RUNX2	0.13276	0.225266	0.298268	0.336384	0.47041	0.594262	0.342009	0.490718	0.570362	0.717391	0.968351	1.02779
SM22α	1.49966	1.1485	1.36667	0.769935	0.907913	0.648936	0.844553	0.870624	0.680368	0.30411	0.313264	0.331646

[truncated: 45 more sheets: figure2H, figure3D, figure3G, figure4A, figure4B, figure4D, figure4E, figure4F, figure4G, figure4J, figure4K, figure4L, figure4M, figure5B, figure5C, figure5D, figure5E, figure5F, figure5G, figure5H …]
